# Supplementary material for: A Charcot-Marie-Tooth-Causing Mutation in HSPB1 Decreases Cell Adaptation to Repeated Stress by Disrupting Autophagic Clearance of Misfolded Proteins
Source: Cells. 2022 Sep 15;11(18):2886. doi: 10.3390/cells11182886 (PMC9496658; doi:10.3390/cells11182886)
Supplement: Supplementary file 1 [file cells-11-02886-s001.zip]

Archive with 1 entries (1 files):
- cells-1849914-supplementary.pdf
